# Supplementary material for: Development and Validation of the CVP Score: A Cross-Sectional Study in Greece
Source: Healthcare (Basel). 2023 May 25;11(11):1543. doi: 10.3390/healthcare11111543 (PMC10252753; doi:10.3390/healthcare11111543)
Supplement: Supplementary file 1 [file healthcare-11-01543-s001.zip]

Archive with 1 entries (1 files):
- healthcare-2364129-supplementary.pdf
